# Supplementary material for: Whole-Genome Sequencing and Bioinformatic Analysis of Isolates from Foodborne Illness Outbreaks of Campylobacter jejuni and Salmonella enterica
Source: J Clin Microbiol. 2018 Oct 25;56(11):e00161-18. doi: 10.1128/JCM.00161-18 (PMC6204689; doi:10.1128/JCM.00161-18)
Supplement: Supplemental file 1 [file zjm999096143s1.xlsx]

## Sheet: Sheet1
BioSample	Experiment	Run	SRA_Sample	Sample_Name	BioProject	Organism
SAMN06237934	SRX2504827	SRR5188905	SRS1929564	PNUSAC001308	PRJNA239251	Campylobacter jejuni
SAMN06237939	SRX2504828	SRR5188906	SRS1929565	PNUSAC001313	PRJNA239251	Campylobacter jejuni
SAMN06237938	SRX2504829	SRR5188907	SRS1929566	PNUSAC001312	PRJNA239251	Campylobacter jejuni
SAMN06237936	SRX2504830	SRR5188908	SRS1929567	PNUSAC001310	PRJNA239251	Campylobacter jejuni
SAMN06237944	SRX2504832	SRR5188910	SRS1929569	PNUSAC001318	PRJNA239251	Campylobacter jejuni
SAMN06237933	SRX2504834	SRR5188912	SRS1929570	PNUSAC001307	PRJNA239251	Campylobacter jejuni
SAMN06237935	SRX2504836	SRR5188914	SRS1929573	PNUSAC001309	PRJNA239251	Campylobacter jejuni
SAMN06237945	SRX2504838	SRR5188916	SRS1929574	PNUSAC001319	PRJNA239251	Campylobacter jejuni
SAMN06237937	SRX2504837	SRR5188915	SRS1929575	PNUSAC001311	PRJNA239251	Campylobacter jejuni
SAMN06237932	SRX2504839	SRR5188917	SRS1929576	PNUSAC001306	PRJNA239251	Campylobacter jejuni
SAMN06237940	SRX2504844	SRR5188922	SRS1929580	PNUSAC001314	PRJNA239251	Campylobacter jejuni
SAMN06237941	SRX2504846	SRR5188924	SRS1929582	PNUSAC001315	PRJNA239251	Campylobacter jejuni
SAMN06237943	SRX2504848	SRR5188926	SRS1929585	PNUSAC001317	PRJNA239251	Campylobacter jejuni
SAMN06237942	SRX2504850	SRR5188928	SRS1929587	PNUSAC001316	PRJNA239251	Campylobacter jejuni
SAMN06237951	SRX2504852	SRR5188930	SRS1929589	PNUSAC001325	PRJNA239251	Campylobacter jejuni
SAMN06237946	SRX2504853	SRR5188931	SRS1929590	PNUSAC001320	PRJNA239251	Campylobacter jejuni
SAMN06237962	SRX2504856	SRR5188934	SRS1929593	PNUSAC001336	PRJNA239251	Campylobacter jejuni
SAMN06237963	SRX2504857	SRR5188935	SRS1929594	PNUSAC001337	PRJNA239251	Campylobacter jejuni
SAMN06237949	SRX2504860	SRR5188938	SRS1929597	PNUSAC001323	PRJNA239251	Campylobacter jejuni
SAMN06237948	SRX2504862	SRR5188940	SRS1929599	PNUSAC001322	PRJNA239251	Campylobacter jejuni
SAMN06237947	SRX2504863	SRR5188941	SRS1929600	PNUSAC001321	PRJNA239251	Campylobacter jejuni
SAMN06237952	SRX2504864	SRR5188942	SRS1929601	PNUSAC001326	PRJNA239251	Campylobacter jejuni
SAMN06237964	SRX2504865	SRR5188943	SRS1929602	PNUSAC001338	PRJNA239251	Campylobacter jejuni
SAMN06237953	SRX2504870	SRR5188949	SRS1929605	PNUSAC001327	PRJNA239251	Campylobacter jejuni
SAMN06237957	SRX2504873	SRR5188952	SRS1929607	PNUSAC001331	PRJNA239251	Campylobacter jejuni
SAMN06237954	SRX2504876	SRR5188955	SRS1929610	PNUSAC001328	PRJNA239251	Campylobacter jejuni
SAMN06237955	SRX2504877	SRR5188956	SRS1929611	PNUSAC001329	PRJNA239251	Campylobacter jejuni
SAMN06237960	SRX2504878	SRR5188957	SRS1929612	PNUSAC001334	PRJNA239251	Campylobacter jejuni
SAMN06237965	SRX2504881	SRR5188960	SRS1929615	PNUSAC001339	PRJNA239251	Campylobacter jejuni
SAMN06237958	SRX2504882	SRR5188961	SRS1929616	PNUSAC001332	PRJNA239251	Campylobacter jejuni
SAMN06237961	SRX2504883	SRR5188962	SRS1929617	PNUSAC001335	PRJNA239251	Campylobacter jejuni
SAMN06237959	SRX2504888	SRR5188967	SRS1929619	PNUSAC001333	PRJNA239251	Campylobacter jejuni
SAMN06237956	SRX2504889	SRR5188968	SRS1929620	PNUSAC001330	PRJNA239251	Campylobacter jejuni
SAMN06237968	SRX2504893	SRR5188972	SRS1929624	PNUSAC001342	PRJNA239251	Campylobacter jejuni
SAMN06237967	SRX2504894	SRR5188973	SRS1929625	PNUSAC001341	PRJNA239251	Campylobacter jejuni
SAMN06237966	SRX2504896	SRR5188975	SRS1929627	PNUSAC001340	PRJNA239251	Campylobacter jejuni
SAMN06237969	SRX2504898	SRR5188977	SRS1929629	PNUSAC001343	PRJNA239251	Campylobacter jejuni
SAMN06237970	SRX2504899	SRR5188978	SRS1929630	PNUSAC001344	PRJNA239251	Campylobacter jejuni
SAMN06237971	SRX2504901	SRR5188980	SRS1929632	PNUSAC001345	PRJNA239251	Campylobacter jejuni
SAMN06252610	SRX2524500	SRR5211116	SRS1946013	PNUSAC001346	PRJNA239251	Campylobacter jejuni
SAMN06252611	SRX2524501	SRR5211117	SRS1946014	PNUSAC001347	PRJNA239251	Campylobacter jejuni
SAMN06252624	SRX2524502	SRR5211118	SRS1946015	PNUSAC001363	PRJNA239251	Campylobacter jejuni
SAMN06252613	SRX2524503	SRR5211119	SRS1946016	PNUSAC001349	PRJNA239251	Campylobacter jejuni
SAMN06252612	SRX2524504	SRR5211120	SRS1946017	PNUSAC001348	PRJNA239251	Campylobacter jejuni
SAMN06252846	SRX2524505	SRR5211121	SRS1946018	PNUSAC001352	PRJNA239251	Campylobacter jejuni
SAMN06252614	SRX2524506	SRR5211122	SRS1946019	PNUSAC001353	PRJNA239251	Campylobacter jejuni
SAMN06252615	SRX2524507	SRR5211123	SRS1946020	PNUSAC001354	PRJNA239251	Campylobacter jejuni
SAMN06252616	SRX2524508	SRR5211124	SRS1946021	PNUSAC001355	PRJNA239251	Campylobacter jejuni
SAMN06252618	SRX2524509	SRR5211125	SRS1946022	PNUSAC001357	PRJNA239251	Campylobacter jejuni
SAMN06252617	SRX2524510	SRR5211126	SRS1946023	PNUSAC001356	PRJNA239251	Campylobacter jejuni
SAMN06252619	SRX2524511	SRR5211127	SRS1946024	PNUSAC001358	PRJNA239251	Campylobacter jejuni
SAMN06252620	SRX2524512	SRR5211128	SRS1946025	PNUSAC001359	PRJNA239251	Campylobacter jejuni
SAMN06252621	SRX2524513	SRR5211129	SRS1946026	PNUSAC001360	PRJNA239251	Campylobacter jejuni
SAMN06252623	SRX2524517	SRR5211133	SRS1946030	PNUSAC001362	PRJNA239251	Campylobacter jejuni
SAMN06252622	SRX2524518	SRR5211134	SRS1946031	PNUSAC001361	PRJNA239251	Campylobacter jejuni
SAMN06252844	SRX2524520	SRR5211136	SRS1946033	PNUSAC001350	PRJNA239251	Campylobacter jejuni
SAMN06252845	SRX2524524	SRR5211140	SRS1946037	PNUSAC001351	PRJNA239251	Campylobacter jejuni
SAMN06252625	SRX2524527	SRR5211143	SRS1946040	PNUSAC001364	PRJNA239251	Campylobacter jejuni
SAMN06276425	SRX2527329	SRR5217154	SRS1948189	PNUSAC001365	PRJNA239251	Campylobacter jejuni
SAMN06276427	SRX2527330	SRR5217155	SRS1948190	PNUSAC001370	PRJNA239251	Campylobacter jejuni
SAMN06276428	SRX2527331	SRR5217156	SRS1948191	PNUSAC001371	PRJNA239251	Campylobacter jejuni
SAMN06276415	SRX2527332	SRR5217157	SRS1948192	PNUSAC001374	PRJNA239251	Campylobacter jejuni
SAMN06276413	SRX2527333	SRR5217158	SRS1948193	PNUSAC001372	PRJNA239251	Campylobacter jejuni
SAMN06276426	SRX2527334	SRR5217159	SRS1948194	PNUSAC001366	PRJNA239251	Campylobacter jejuni
SAMN06276410	SRX2527335	SRR5217160	SRS1948195	PNUSAC001367	PRJNA239251	Campylobacter jejuni
SAMN06276419	SRX2527336	SRR5217161	SRS1948196	PNUSAC001378	PRJNA239251	Campylobacter jejuni
SAMN06276417	SRX2527337	SRR5217162	SRS1948197	PNUSAC001376	PRJNA239251	Campylobacter jejuni
SAMN06276418	SRX2527338	SRR5217163	SRS1948198	PNUSAC001377	PRJNA239251	Campylobacter jejuni
SAMN06276416	SRX2527339	SRR5217164	SRS1948199	PNUSAC001375	PRJNA239251	Campylobacter jejuni
SAMN06276414	SRX2527340	SRR5217165	SRS1948200	PNUSAC001373	PRJNA239251	Campylobacter jejuni
SAMN06276420	SRX2527341	SRR5217166	SRS1948201	PNUSAC001379	PRJNA239251	Campylobacter jejuni
SAMN06276411	SRX2527342	SRR5217167	SRS1948202	PNUSAC001368	PRJNA239251	Campylobacter jejuni
SAMN06276422	SRX2527343	SRR5217168	SRS1948203	PNUSAC001381	PRJNA239251	Campylobacter jejuni
SAMN06276421	SRX2527344	SRR5217169	SRS1948204	PNUSAC001380	PRJNA239251	Campylobacter jejuni
SAMN06276423	SRX2527345	SRR5217170	SRS1948205	PNUSAC001382	PRJNA239251	Campylobacter jejuni
SAMN06276412	SRX2527346	SRR5217171	SRS1948206	PNUSAC001369	PRJNA239251	Campylobacter jejuni
SAMN06276424	SRX2527347	SRR5217172	SRS1948207	PNUSAC001383	PRJNA239251	Campylobacter jejuni
SAMN06460052	SRX2607739	SRR5306533	SRS2012998	PNUSAC001552	PRJNA239251	Campylobacter jejuni
SAMN05382449	SRX1963041	SRR3933695	SRS1572864	PNUSAS002850	PRJNA230403	Salmonella enterica
SAMN05553049	SRX2024300	SRR4032968	SRS1618730	PNUSAS003237	PRJNA230403	Salmonella enterica
SAMN05606870	SRX2039551	SRR4048901	SRS1632992	FSIS1607417	PRJNA242847	Salmonella enterica
SAMN05833236	SRX2209894	SRR4342904	SRS1727218	PNUSAS004327	PRJNA230403	Salmonella enterica
SAMN05859745	SRX2237052	SRR4414070	SRS1738161	PNUSAS004365	PRJNA230403	Salmonella enterica
SAMN05893060	SRX2240757	SRR4418337	SRS1742353	PNUSAS004584	PRJNA230403	Salmonella enterica
SAMN05893061	SRX2240758	SRR4418338	SRS1742354	PNUSAS004585	PRJNA230403	Salmonella enterica
SAMN05893062	SRX2240759	SRR4418339	SRS1742355	PNUSAS004586	PRJNA230403	Salmonella enterica
SAMN05893063	SRX2240760	SRR4418340	SRS1742356	PNUSAS004587	PRJNA230403	Salmonella enterica
SAMN05893064	SRX2240761	SRR4418341	SRS1742357	PNUSAS004588	PRJNA230403	Salmonella enterica
SAMN05893067	SRX2243290	SRR4420966	SRS1744297	PNUSAS004320	PRJNA230403	Salmonella enterica
SAMN05893075	SRX2243324	SRR4421000	SRS1744334	PNUSAS004477	PRJNA230403	Salmonella enterica
SAMN05893074	SRX2243360	SRR4421036	SRS1744369	PNUSAS004478	PRJNA230403	Salmonella enterica
SAMN05893079	SRX2243387	SRR4421063	SRS1744396	PNUSAS004592	PRJNA230403	Salmonella enterica
SAMN05913883	SRX2439866	SRR5125072	SRS1751907	PNUSAS004350	PRJNA230403	Salmonella enterica
SAMN05913882	SRX2252200	SRR4432513	SRS1751933	PNUSAS004349	PRJNA230403	Salmonella enterica
SAMN05928237	SRX2253496	SRR4434209	SRS1753187	FSIS1504115	PRJNA242847	Salmonella enterica
SAMN05928238	SRX2253498	SRR4434211	SRS1753189	FSIS1504116	PRJNA242847	Salmonella enterica
SAMN05928242	SRX2253499	SRR4434212	SRS1753190	FSIS1607909	PRJNA242847	Salmonella enterica
SAMN05928243	SRX2253500	SRR4434213	SRS1753191	FSIS1607910	PRJNA242847	Salmonella enterica
SAMN05928244	SRX2253502	SRR4434215	SRS1753193	FSIS1607911	PRJNA242847	Salmonella enterica
SAMN05928248	SRX2253542	SRR4434255	SRS1753215	FSIS1607912	PRJNA242847	Salmonella enterica
SAMN05894725	SRX2266019	SRR4447199	SRS1757542	PNUSAS004591	PRJNA230403	Salmonella enterica
SAMN05936857	SRX2271096	SRR4454542	SRS1762199	PNUSAS004886	PRJNA230403	Salmonella enterica
SAMN05936856	SRX2271097	SRR4454543	SRS1762200	PNUSAS004885	PRJNA230403	Salmonella enterica
SAMN05936859	SRX2271099	SRR4454545	SRS1762203	PNUSAS004888	PRJNA230403	Salmonella enterica
SAMN05936858	SRX2271101	SRR4454547	SRS1762204	PNUSAS004887	PRJNA230403	Salmonella enterica
SAMN05952604	SRX2321677	SRR4841694	SRS1777923	PNUSAS004726	PRJNA230403	Salmonella enterica
SAMN05952619	SRX2321678	SRR4841695	SRS1777924	PNUSAS004919	PRJNA230403	Salmonella enterica
SAMN05957717	SRX2321680	SRR4841697	SRS1777926	PNUSAS004889	PRJNA230403	Salmonella enterica
SAMN05952621	SRX2321681	SRR4841698	SRS1777927	PNUSAS004921	PRJNA230403	Salmonella enterica
SAMN05952620	SRX2321684	SRR4841701	SRS1777930	PNUSAS004920	PRJNA230403	Salmonella enterica
SAMN05952622	SRX2321685	SRR4841702	SRS1777932	PNUSAS004922	PRJNA230403	Salmonella enterica
SAMN05957718	SRX2321697	SRR4841714	SRS1777943	PNUSAS004923	PRJNA230403	Salmonella enterica
SAMN05957696	SRX2321705	SRR4841722	SRS1777950	PNUSAS004891	PRJNA230403	Salmonella enterica
SAMN05957697	SRX2321704	SRR4841721	SRS1777952	PNUSAS004890	PRJNA230403	Salmonella enterica
SAMN05952603	SRX2321836	SRR4841862	SRS1778248	PNUSAS004928	PRJNA230403	Salmonella enterica
SAMN05952602	SRX2321870	SRR4841896	SRS1778282	PNUSAS004939	PRJNA230403	Salmonella enterica
SAMN05954736	SRX2321878	SRR4841904	SRS1778289	PNUSAS004925	PRJNA230403	Salmonella enterica
SAMN05950978	SRX2321893	SRR4841919	SRS1778303	PNUSAS004892	PRJNA230403	Salmonella enterica
SAMN05980076	SRX2326339	SRR4897062	SRS1781774	FSIS1608083	PRJNA242847	Salmonella enterica
SAMN05952618	SRX2336380	SRR5004547	SRS1789862	PNUSAS004918	PRJNA230403	Salmonella enterica
SAMN05978620	SRX2336394	SRR5004561	SRS1789876	PNUSAS004899	PRJNA230403	Salmonella enterica
SAMN05943639	SRX2336395	SRR5004562	SRS1789877	PNUSAS004590	PRJNA230403	Salmonella enterica
SAMN05991789	SRX2345397	SRR5016877	SRS1793949	PNUSAS005156	PRJNA230403	Salmonella enterica
SAMN05991788	SRX2345440	SRR5016924	SRS1793988	PNUSAS005155	PRJNA230403	Salmonella enterica
SAMN06014727	SRX2345400	SRR5016879	SRS1796002	2016K-0941	PRJNA230403	Salmonella enterica
SAMN05992317	SRX2349933	SRR5023223	SRS1800050	PNUSAS005295	PRJNA230403	Salmonella enterica
SAMN06010567	SRX2349941	SRR5023231	SRS1800057	PNUSAS005251	PRJNA230403	Salmonella enterica
SAMN06030901	SRX2356484	SRR5031277	SRS1805513	2016K-0983	PRJNA230403	Salmonella enterica
SAMN06033039	SRX2356572	SRR5031374	SRS1805589	2016K-1018	PRJNA230403	Salmonella enterica
SAMN06033041	SRX2356571	SRR5031373	SRS1805591	2016K-1029	PRJNA230403	Salmonella enterica
SAMN06041158	SRX2439867	SRR5125073	SRS1813129	PNUSAS005359	PRJNA230403	Salmonella enterica
SAMN06041159	SRX2367030	SRR5044015	SRS1813133	PNUSAS005360	PRJNA230403	Salmonella enterica
SAMN05941837	SRX2377954	SRR5057206	SRS1820627	PNUSAS004589	PRJNA230403	Salmonella enterica
SAMN06045450	SRX2377976	SRR5057227	SRS1820649	PNUSAS005453	PRJNA230403	Salmonella enterica
SAMN06045817	SRX2378006	SRR5057257	SRS1820679	PNUSAS005361	PRJNA230403	Salmonella enterica
SAMN05933686	SRX2378012	SRR5057265	SRS1820684	PNUSAS004727	PRJNA230403	Salmonella enterica
SAMN05905721	SRX2378015	SRR5057268	SRS1820687	PNUSAS004593	PRJNA230403	Salmonella enterica
SAMN06067913	SRX2381080	SRR5060551	SRS1823547	PNUSAS005450	PRJNA230403	Salmonella enterica
SAMN06067908	SRX2381081	SRR5060552	SRS1823548	PNUSAS005451	PRJNA230403	Salmonella enterica
SAMN06067931	SRX2381082	SRR5060553	SRS1823549	PNUSAS005452	PRJNA230403	Salmonella enterica
SAMN06067922	SRX2381079	SRR5060550	SRS1823628	PNUSAS005528	PRJNA230403	Salmonella enterica
SAMN06090684	SRX2399568	SRR5081400	SRS1839992	PNUSAS005625	PRJNA230403	Salmonella enterica
SAMN06051999	SRX2399709	SRR5081550	SRS1840123	PNUSAS005312	PRJNA230403	Salmonella enterica
SAMN06101747	SRX2399722	SRR5081563	SRS1840134	PNUSAS005918	PRJNA230403	Salmonella enterica
SAMN06101742	SRX2399725	SRR5081566	SRS1840138	PNUSAS005445	PRJNA230403	Salmonella enterica
SAMN06111813	SRX2404599	SRR5087347	SRS1843822	CFSAN058129	PRJNA292661	Salmonella enterica
SAMN06124904	SRX2405802	SRR5088807	SRS1844523	FSIS1608978	PRJNA242847	Salmonella enterica
SAMN06126424	SRX2423120	SRR5110808	SRS1860186	PNUSAS005443	PRJNA230403	Salmonella enterica
SAMN06135431	SRX2423146	SRR5110834	SRS1860212	PNUSAS006138	PRJNA230403	Salmonella enterica
SAMN06161200	SRX2432623	SRR5117430	SRS1868441	FSIS1609082	PRJNA242847	Salmonella enterica
SAMN06167164	SRX2436742	SRR5121571	SRS1871705	2016K-1223	PRJNA230403	Salmonella enterica
SAMN06132482	SRX2437566	SRR5122420	SRS1872176	PNUSAS005758	PRJNA230403	Salmonella enterica
SAMN06166486	SRX2440294	SRR5125904	SRS1874881	PNUSAS006375	PRJNA230403	Salmonella enterica
SAMN06132481	SRX2469679	SRR5151778	SRS1901796	PNUSAS005757	PRJNA230403	Salmonella enterica
SAMN06198661	SRX2469968	SRR5152067	SRS1902084	PNUSAS006601	PRJNA230403	Salmonella enterica
SAMN06203834	SRX2477398	SRR5159105	SRS1908666	PNUSAS006715	PRJNA230403	Salmonella enterica
SAMN06203833	SRX2480920	SRR5163802	SRS1912533	PNUSAS006591	PRJNA230403	Salmonella enterica
SAMN06174476	SRX2492772	SRR5176556	SRS1922343	PNUSAS006100	PRJNA230403	Salmonella enterica
SAMN06215759	SRX2504551	SRR5188630	SRS1929381	PNUSAS007005	PRJNA230403	Salmonella enterica
SAMN06215760	SRX2504552	SRR5188631	SRS1929382	PNUSAS007006	PRJNA230403	Salmonella enterica
SAMN06251169	SRX2515325	SRR5201358	SRS1938534	PNUSAS007159	PRJNA230403	Salmonella enterica
SAMN06274054	SRX2527844	SRR5217697	SRS1948696	PNUSAS006602	PRJNA230403	Salmonella enterica
SAMN06274055	SRX2527875	SRR5217728	SRS1948723	PNUSAS006603	PRJNA230403	Salmonella enterica
SAMN06288276	SRX2539764	SRR5231290	SRS1959476	PNUSAS007038	PRJNA230403	Salmonella enterica
SAMN06293674	SRX2545006	SRR5238034	SRS1963911	PNUSAS007591	PRJNA230403	Salmonella enterica
SAMN06288313	SRX2545282	SRR5238320	SRS1964187	PNUSAS007745	PRJNA230403	Salmonella enterica
SAMN02867576	SRX643203	SRR1503245	SRS651998	2013K-0676	PRJNA230403	Salmonella enterica
