# Supplementary material for: Whole-Genome Sequencing and Bioinformatic Analysis of Isolates from Foodborne Illness Outbreaks of Campylobacter jejuni and Salmonella enterica
Source: J Clin Microbiol. 2018 Oct 25;56(11):e00161-18. doi: 10.1128/JCM.00161-18 (PMC6204689; doi:10.1128/JCM.00161-18)
Supplement: Supplemental file 2 [file zjm999096143sd2.xlsx]

## Sheet: Salmonella_assembly_stats
Supplementary Table 2: Assembly statistics generated by QUAST for all de novo assemblies
Assembly	SRR1503245_scaffolds	SRR3137086_scaffolds	SRR3137108_scaffolds	SRR3743941_scaffolds	SRR3743942_scaffolds	SRR3743943_scaffolds	SRR3743944_scaffolds	SRR3743947_scaffolds	SRR3743948_scaffolds	SRR3897903_scaffolds	SRR3930210_scaffolds	SRR3933695_scaffolds	SRR4032968_scaffolds	SRR4048901_scaffolds	SRR4101209_scaffolds	SRR4342904_scaffolds	SRR4414070_scaffolds	SRR4418337_scaffolds	SRR4418338_scaffolds	SRR4418339_scaffolds	SRR4418340_scaffolds	SRR4418341_scaffolds	SRR4420966_scaffolds	SRR4421000_scaffolds	SRR4421036_scaffolds	SRR4421063_scaffolds	SRR4432513_scaffolds	SRR4434209_scaffolds	SRR4434211_scaffolds	SRR4434212_scaffolds	SRR4434213_scaffolds	SRR4434215_scaffolds	SRR4434255_scaffolds	SRR4447199_scaffolds	SRR4454542_scaffolds	SRR4454543_scaffolds	SRR4454545_scaffolds	SRR4454547_scaffolds	SRR4841694_scaffolds	SRR4841695_scaffolds	SRR4841697_scaffolds	SRR4841698_scaffolds	SRR4841701_scaffolds	SRR4841702_scaffolds	SRR4841714_scaffolds	SRR4841721_scaffolds	SRR4841722_scaffolds	SRR4841761_scaffolds	SRR4841862_scaffolds
# contigs (>= 0 bp)	114	103	82	155	130	194	160	117	205	102	164	90	100	120	136	141	115	156	133	127	159	139	92	114	108	136	136	137	142	117	139	151	95	207	126	141	168	171	236	143	89	103	117	157	74	72	91	129	92
# contigs (>= 1000 bp)	62	45	50	46	84	128	110	67	142	48	88	46	55	48	53	98	54	48	50	51	56	55	41	51	56	54	79	64	66	57	68	69	53	55	49	49	52	53	53	51	52	46	48	49	46	45	50	65	49
# contigs (>= 5000 bp)	42	31	37	30	72	96	77	41	106	25	64	31	35	29	32	78	36	26	26	26	31	31	32	34	35	35	52	40	43	37	41	41	32	35	30	32	30	31	34	30	32	32	29	29	30	33	33	39	31
# contigs (>= 10000 bp)	40	27	34	29	64	87	71	38	94	21	60	28	32	27	28	69	33	24	23	22	29	28	30	31	31	32	47	37	40	34	38	38	27	32	28	28	29	28	29	27	30	29	28	26	27	30	31	36	28
# contigs (>= 25000 bp)	35	24	30	24	50	60	55	32	64	19	51	24	28	25	25	48	27	20	19	18	25	24	28	28	28	29	38	32	34	30	33	32	21	27	24	24	25	24	26	24	26	26	25	23	24	25	27	31	25
# contigs (>= 50000 bp)	25	19	24	19	33	33	27	23	31	16	31	19	21	20	21	32	23	17	16	17	20	20	23	21	19	23	24	22	24	21	23	23	18	21	20	21	21	20	23	19	22	20	19	18	20	20	21	22	20
Total length (>= 0 bp)	4942707	4934939	4927501	4985823	4594448	4937200	4940358	4951522	4936201	4963747	4963917	4954564	4956911	4901101	4975843	4947905	4966208	5088139	4991746	4988139	5095713	4979324	4940434	4945189	4940900	4954946	4945209	4953524	4953209	4928011	4949210	4949865	4956428	5035099	4958457	4981289	4992737	4991505	5022604	4925592	4937601	4908895	4913541	4932174	4899402	4981028	4955919	4948623	4901446
Total length (>= 1000 bp)	4924316	4914784	4915052	4940784	4583674	4910582	4923062	4935112	4912747	4943114	4931708	4938584	4939932	4870095	4941917	4928624	4942090	5039799	4955697	4958154	5051125	4946195	4920935	4919697	4920897	4920674	4923343	4932219	4929624	4908678	4927575	4924569	4941923	4969271	4927481	4942692	4944024	4940931	4938783	4888814	4926065	4885572	4887110	4886405	4888770	4971968	4940978	4925501	4884728
Total length (>= 5000 bp)	4874950	4885483	4881699	4903699	4552050	4836349	4846157	4875034	4822809	4891810	4868408	4897364	4889529	4824057	4897583	4885913	4899841	4982960	4897276	4902302	4996591	4891010	4901685	4879944	4877843	4883048	4863461	4876459	4875141	4864361	4866173	4863101	4888064	4919453	4880339	4900986	4888999	4893795	4893477	4842629	4881255	4860095	4844912	4848569	4848936	4941137	4897050	4864852	4849041
Total length (>= 10000 bp)	4859231	4862340	4859730	4896670	4494264	4772789	4800972	4852225	4735561	4864182	4842632	4879279	4871369	4806024	4870373	4823089	4881756	4969920	4879191	4877879	4984517	4872404	4887335	4861859	4851175	4864131	4831021	4854614	4853296	4842516	4844328	4841256	4855258	4901368	4867299	4877163	4883954	4875710	4859929	4824544	4868215	4838126	4839867	4830484	4830851	4919093	4884528	4843007	4830956
Total length (>= 25000 bp)	4785786	4799259	4784820	4809816	4254377	4327549	4524623	4731492	4171358	4823652	4672874	4805829	4804252	4761519	4807618	4447108	4770149	4895950	4805472	4810985	4910547	4798434	4855396	4806765	4796108	4809037	4688308	4771092	4748217	4778353	4766821	4736231	4753633	4809730	4793553	4803417	4816047	4802386	4803917	4769450	4794585	4783032	4784773	4775614	4776008	4831588	4808986	4760211	4776129
Total length (>= 50000 bp)	4427519	4615991	4571294	4627139	3590130	3396952	3496891	4414274	3003577	4709534	3937273	4622567	4557448	4578842	4663697	3843784	4605169	4770322	4719475	4772857	4752469	4667215	4679624	4542651	4492952	4584563	4203355	4403273	4380151	4449020	4397768	4407021	4650877	4589789	4619082	4696796	4679203	4665635	4689704	4586380	4620115	4562049	4575410	4592937	4622516	4664327	4589289	4431544	4593902
# contigs	75	49	56	63	89	147	122	76	160	58	105	57	63	59	65	110	63	76	65	61	80	66	48	61	64	62	97	75	81	68	78	82	58	76	58	58	68	69	90	72	54	57	62	74	54	50	58	80	60
Largest contig	738395	922908	828270	825655	293611	275066	459309	826016	241015	966185	452037	908041	907857	825253	716920	390515	908041	966462	1156063	1155874	908225	907857	862112	907857	908041	834412	825523	825650	436211	825650	825650	654719	839638	908041	907482	908041	762903	907857	907857	908041	828141	825452	908041	1073464	907856	908041	907857	825650	825268
Total length	4933753	4917218	4919083	4951073	4587068	4925013	4931877	4941899	4925457	4949318	4942666	4945523	4945323	4877655	4949437	4937382	4947931	5058323	4965348	4964901	5067059	4953493	4925144	4925820	4925684	4925934	4937005	4939602	4940100	4916236	4934173	4933424	4945400	4982637	4933622	4948961	4954131	4951578	4963078	4902497	4927520	4892834	4895737	4902301	4893628	4975338	4946104	4935412	4891833
GC (%)	52.15	52.16	52.16	52.16	52.26	52.21	52.17	52.15	52.2	52.15	52.17	52.16	52.16	52.15	52.16	52.2	52.16	52.11	52.15	52.15	52.08	52.16	52.13	52.13	52.14	52.14	52.14	52.15	52.15	52.13	52.15	52.15	52.16	52.16	52.16	52.16	52.16	52.16	52.14	52.16	52.16	52.15	52.16	52.16	52.14	52.12	52.15	52.15	52.15
N50	223981	282782	239240	282875	96069	75471	100097	335955	71794	481103	109223	377001	270583	272050	282875	92684	251287	481116	413067	440545	282874	282875	275529	282875	240604	275529	185755	239010	224777	271057	224978	239010	515061	279010	283780	282456	270591	282782	270591	283884	282874	283884	282875	282875	282781	282875	270591	239010	282875
N75	83285	174930	115145	177723	56842	41211	44145	102844	35999	224122	61113	177729	149940	193504	174924	54766	135228	225044	225408	197627	177725	177723	148014	150132	149940	135228	75370	111894	110654	135128	110328	110328	197630	135228	177727	177723	177729	177723	150132	177729	149940	149899	177729	177729	177729	177723	149940	110307	174727
L50	7	5	6	5	15	19	13	5	23	4	13	4	6	6	6	13	6	4	4	4	5	5	6	5	5	5	7	6	8	5	7	7	4	5	5	5	6	5	5	5	5	5	5	4	5	5	5	6	5
L75	15	10	13	10	31	40	32	13	48	8	27	9	11	11	11	30	13	8	8	8	10	10	12	11	11	12	16	13	15	12	14	14	8	11	10	10	11	10	11	10	11	11	10	9	10	10	10	13	10
# N's per 100 kbp	1.2	0	0	0	3.14	1.22	7.68	5.5	3.8	0	0	0	0	0	0	0.02	0	0	0	0.4	0.2	0	0	0	0	0	0.81	0	0	0	0	0	0	0	0	0	0	0	0	0	0.2	0	0	0	0	0	0	0	0
[truncated: 54 more columns]

## Sheet: Campylobacter_assembly_stats
Assembly	PNUSAC001306_scaffolds	PNUSAC001307_scaffolds	PNUSAC001308_scaffolds	PNUSAC001309_scaffolds	PNUSAC001310_scaffolds	PNUSAC001311_scaffolds	PNUSAC001312_scaffolds	PNUSAC001313_scaffolds	PNUSAC001314_scaffolds	PNUSAC001315_scaffolds	PNUSAC001316_scaffolds	PNUSAC001317_scaffolds	PNUSAC001318_scaffolds	PNUSAC001319_scaffolds	PNUSAC001320_scaffolds	PNUSAC001321_scaffolds	PNUSAC001322_scaffolds	PNUSAC001323_scaffolds	PNUSAC001324_scaffolds	PNUSAC001325_scaffolds	PNUSAC001326_scaffolds	PNUSAC001327_scaffolds	PNUSAC001328_scaffolds	PNUSAC001329_scaffolds	PNUSAC001330_scaffolds	PNUSAC001331_scaffolds	PNUSAC001332_scaffolds	PNUSAC001333_scaffolds	PNUSAC001334_scaffolds	PNUSAC001335_scaffolds	PNUSAC001336_scaffolds	PNUSAC001337_scaffolds	PNUSAC001338_scaffolds	PNUSAC001339_scaffolds	PNUSAC001340_scaffolds	PNUSAC001341_scaffolds	PNUSAC001342_scaffolds	PNUSAC001343_scaffolds	PNUSAC001344_scaffolds	PNUSAC001345_scaffolds	PNUSAC001346_scaffolds	PNUSAC001347_scaffolds	PNUSAC001348_scaffolds	PNUSAC001349_scaffolds	PNUSAC001350_scaffolds	PNUSAC001351_scaffolds	PNUSAC001352_scaffolds	PNUSAC001353_scaffolds	PNUSAC001354_scaffolds
# contigs (>= 0 bp)	39	77	26	22	53	210	29	53	40	26	40	38	57	98	40	43	52	37	188	28	32	35	30	36	41	38	37	29	39	33	26	27	36	32	34	306	358	30	40	27	30	34	43	44	30	30	31	36	998
# contigs (>= 1000 bp)	29	11	17	11	12	15	10	9	11	11	11	12	14	26	11	11	10	12	109	12	10	12	12	11	10	12	10	11	10	9	10	10	12	11	9	18	19	14	11	10	10	12	11	10	10	10	11	10	42
# contigs (>= 5000 bp)	25	8	14	8	9	10	9	8	9	9	9	10	13	20	9	8	8	10	81	9	9	9	10	8	8	8	8	9	8	8	8	8	9	9	8	9	9	10	9	8	8	9	9	8	8	8	9	8	12
# contigs (>= 10000 bp)	21	8	13	8	9	9	9	8	9	8	9	9	11	18	9	7	8	9	53	9	9	8	9	8	8	8	8	8	8	8	8	8	9	9	8	8	8	9	8	7	8	8	8	8	8	8	8	8	10
# contigs (>= 25000 bp)	18	8	12	8	9	8	9	8	9	8	8	8	9	15	9	7	8	8	14	8	9	8	9	8	8	8	8	8	8	8	8	8	9	9	8	8	8	8	8	7	8	8	8	8	8	8	8	8	8
# contigs (>= 50000 bp)	13	8	10	8	9	8	9	8	9	8	8	8	9	11	9	7	8	8	4	8	9	8	9	8	8	8	8	8	8	8	8	8	9	9	8	8	8	8	8	7	8	8	8	8	8	8	8	8	8
Total length (>= 0 bp)	1667397	1681381	1668852	1670301	1678895	1728712	1673796	1681665	1677431	1671447	1677806	1675252	1676819	1681494	1677498	1679912	1682743	1676359	1640965	1673424	1676148	1674236	1673678	1675612	1678574	1676801	1677443	1673783	1678782	1675536	1672472	1674660	1677094	1673816	1675729	1816221	1844391	1672695	1678955	1673323	1673733	1676328	1680192	1681278	1674687	1674773	1675706	1677264	2222361
Total length (>= 1000 bp)	1662024	1665648	1664666	1665906	1666284	1667208	1664095	1665889	1666752	1665198	1665329	1665627	1665073	1662442	1665010	1666234	1665193	1665443	1601979	1666181	1665761	1665279	1665309	1666052	1665192	1666073	1665234	1665382	1665570	1663867	1665152	1666568	1666314	1665132	1663807	1675746	1676491	1666437	1665519	1665864	1665045	1666739	1665496	1665188	1665189	1665049	1667433	1665192	1744758
Total length (>= 5000 bp)	1653866	1661777	1660795	1662127	1662505	1660869	1662819	1664567	1664249	1662600	1662731	1663029	1663751	1645454	1662412	1661848	1662595	1662845	1527544	1662402	1664439	1661408	1662711	1662273	1662594	1661021	1662636	1662784	1662972	1662591	1662554	1663973	1662535	1662534	1662531	1662845	1662190	1661385	1662921	1663266	1662447	1662960	1662898	1662590	1662591	1662451	1664930	1662594	1702927
Total length (>= 10000 bp)	1626470	1661777	1653611	1662127	1662505	1653747	1662819	1664567	1664249	1656393	1662731	1656875	1650945	1628097	1662412	1655694	1662595	1656691	1328594	1662402	1664439	1655401	1656696	1662273	1662594	1661021	1662636	1656630	1662972	1662591	1662554	1663973	1662535	1662534	1662531	1656691	1656036	1655231	1656767	1657259	1662447	1656806	1656744	1662590	1662591	1662451	1658776	1662594	1687881
Total length (>= 25000 bp)	1569579	1661777	1632205	1662127	1662505	1632306	1662819	1664567	1664249	1656393	1641200	1635416	1605309	1585638	1662412	1655694	1662595	1635242	663508	1640901	1664439	1655401	1656696	1662273	1662594	1661021	1662636	1656630	1662972	1662591	1662554	1663973	1662535	1662534	1662531	1656691	1656036	1633680	1656767	1657259	1662447	1656806	1656744	1662590	1662591	1662451	1658776	1662594	1656859
Total length (>= 50000 bp)	1398115	1661777	1541092	1662127	1662505	1632306	1662819	1664567	1664249	1656393	1641200	1635416	1605309	1415570	1662412	1655694	1662595	1635242	319992	1640901	1664439	1655401	1656696	1662273	1662594	1661021	1662636	1656630	1662972	1662591	1662554	1663973	1662535	1662534	1662531	1656691	1656036	1633680	1656767	1657259	1662447	1656806	1656744	1662590	1662591	1662451	1658776	1662594	1656859
# contigs	34	13	20	13	15	24	16	12	14	16	16	16	17	32	18	14	13	15	130	15	14	15	15	15	15	15	14	15	14	14	13	14	16	15	14	104	128	16	16	12	15	17	18	17	14	14	13	14	371
Largest contig	193007	602885	369394	602885	550966	587412	369600	608764	369525	602885	587431	581535	588325	297580	494932	684678	602885	581518	98225	581538	375310	602885	602878	608765	602886	608767	608764	602882	609100	602886	604993	603209	375314	384586	604992	602885	602883	581563	602884	602884	602886	602886	602882	602887	602883	602884	603207	602885	602886
Total length	1665792	1667295	1667003	1667348	1668437	1674078	1668593	1668163	1668949	1668588	1668884	1668529	1667715	1666976	1669843	1668252	1667530	1667841	1617200	1668337	1668907	1667616	1667646	1668605	1668564	1668131	1668138	1668408	1668836	1667687	1667489	1669426	1669028	1668043	1667705	1730215	1747479	1667879	1669237	1667511	1668542	1669834	1670340	1669952	1668335	1668434	1668890	1668130	1953066
GC (%)	30.48	30.45	30.46	30.45	30.46	30.52	30.46	30.45	30.47	30.46	30.46	30.46	30.45	30.47	30.47	30.46	30.45	30.45	30.63	30.46	30.46	30.45	30.45	30.46	30.46	30.46	30.45	30.46	30.46	30.46	30.46	30.46	30.46	30.46	30.46	30.81	30.89	30.46	30.47	30.45	30.47	30.46	30.47	30.48	30.46	30.46	30.46	30.46	31.74
N50	103323	301423	160601	295397	295419	288209	233718	295544	233372	295491	295543	295544	216028	122079	190627	295545	301426	295491	21120	295475	233437	295543	295544	295545	301424	295353	295545	295546	295546	301424	295370	301425	233635	218304	295491	295489	295489	295433	295545	295544	301570	295544	295545	301424	301425	295488	295544	301428	184747
N75	74481	136017	135263	134145	134230	135306	135284	135283	134232	135200	135184	135285	98771	80065	135222	160601	135284	135183	14093	134230	135283	135284	103674	134145	135284	134235	135284	135217	135283	135284	135283	137772	134231	135221	135285	135266	135908	134230	135284	184746	135182	134149	135266	135283	135284	135216	134273	135285	103682
L50	6	2	4	2	2	2	3	2	3	2	2	2	3	5	3	2	2	2	21	2	3	2	2	2	2	2	2	2	2	2	2	2	3	3	2	2	2	2	2	2	2	2	2	2	2	2	2	2	3
L75	11	5	7	5	5	5	6	5	6	5	5	5	5	9	5	4	5	5	44	5	6	5	5	5	5	5	5	5	5	5	5	5	6	6	5	5	5	5	5	4	5	5	5	5	5	5	5	5	6
# N's per 100 kbp	9	0	0	0	0	0	0	0	0	8.93	0	8.93	51.93	0	0	8.93	0	8.93	0	0	0	0	0	0	0	0	0	8.99	0	0	0	0	0.6	0	0	8.67	8.58	8.93	8.93	0	8.87	8.98	8.92	0	0	0	8.93	0	8.14
[truncated: 30 more columns]
